# Supplementary material for: Modifying Effect of the Interleukin-18 Level on the Association between BDNF Methylation and Long-Term Cardiovascular Outcomes in Patients with Acute Coronary Syndrome
Source: Int J Mol Sci. 2022 Dec 3;23(23):15270. doi: 10.3390/ijms232315270 (PMC9738340; doi:10.3390/ijms232315270)
Supplement: Supplementary file 1 [file ijms-23-15270-s001.zip]

Archive with 1 entries (1 files):
- ijms-2021223-supplementary.pdf
